# Supplementary material for: A quantitative proteomic analysis of the molecular mechanism underlying fertility conversion in thermo-sensitive genetic male sterility line AnnongS-1
Source: BMC Plant Biol. 2019 Feb 11;19:65. doi: 10.1186/s12870-019-1666-5 (PMC6371510; doi:10.1186/s12870-019-1666-5)
Supplement: Supplementary file 1 — Table S1 Information on the differentially abundant proteins in the anther of AnnongS-1 in response to restrictive temperature. (XLSX 29 kb) [file 12870_2019_1666_MOESM1_ESM.xlsx]

## Sheet: Sheet1
Table S1. Information on the differentially abundant proteins in the anther of Annong S-1 in response to restrictive temperature
Accession	Description	Gene name	MW [kDa]	calc. pI	Scorea	No.pepb	HT/LTc,d	Cell Componente	Molecular function. (classification) f	Biological process. (classification)g
A0A0P0WNR8	Os05g0480000 protein	Os05g0480000	35.8348	9.39307	<1.00	1	2.924	chloroplast; thylakoid.	protein kinase activity;ATP binding. (Catalysis)	protein phosphorylation;photosystem II stabilization. (Metabolic regulation)
Q0J889	Ribosomal protein L37	Os08g0128500	10.8157	11.8687	3.11	2	2.674	intracellular; ribosome; cytosolic large ribosomal subunit; intracellular ribonucleoprotein complex.	RNA binding;structural constituent of ribosome; rRNA binding;metal ion binding. (Structure)	translation. (Protein metabolism)
O65091	Non-specific lipid-transfer protein 4	Os12g0114500	11.9679	8.51416	43.81	4.33	2.525	membrane.[extr: 12, vacu: 2]	lipid binding. (Binding)	transport; lipid transport. (Lipid metabolism)
Q69IN8	Os09g0513000 protein	Os09g0513000	35.5	4.55127	7.4	2.67	2.421	integral component of chloroplast outer membrane.	chloroplast targeting sequence binding. (Binding)	protein targeting to chloroplast. (Substance trafficking)
Q851P9	Histone-like protein	OSJNBa0052F07.24	29.6121	10.7554	6.92	3	2.37	nucleus; nucleosome; chromosome.	DNA binding. (Binding)	nucleosome assembly. (Gene replication and transcription)
Q75HA1	Glycosyltransferase	LOC_Os03g46400	51.0099	6.23975	5.33	1.67	2.315	intracellular membrane-bounded organelle.[extr: 7, E.R.: 5, chlo: 1, mito: 1]	transferase activity; transferring glycosyl groups;quercetin 3-O-glucosyltransferase activity; quercetin 7-O-glucosyltransferase activity. （Catalysis）	metabolic process. (Secondary metabolism)
Q9SXV0	Cytochrome c oxidase subunit 6b	COX6b-1	18.9008	4.29736	14.54	2.5	2.309	mitochondrion.	copper ion binding. (Binding)	response to salt stress. (Oxidative phosphorylation)
Q6YX88	Os09g0110400 protein	Os09g0110400	36.4373	4.88135	4.59	1.33	2.288	Nucleus；DNA-directed RNA polymerase II, core complex.	DNA binding;DNA-directed 5'-3' RNA polymerase activity;protein dimerization activity; RNA polymerase II activity. （Catalysis）	transcription from RNA polymerase II promoter; transcription, DNA-templated. (Gene replication and transcription)
Q8LHG8	DNA-damage-repair/toleration protein-like	Os01g0542000	33.2605	5.51611	29.08	2	2.273	nucleus; cytoplasm;cytosol.	isomerase activity. （Catalysis）	carbohydrate metabolic process; response to cold. (Carbohydrate metabolism)
Q0INR8	Os12g0405700 protein	Os12g0405700	5.53878	9.5249	8.16	1.67	2.273	cytosol.	cytokinin signaling; antifungal activity. (Signaling)	response to cytokinin; defense and stress. (Defense and stress)
Q0J664	Os08g0360700 protein	Os08g0360700	7.17723	5.03369	11.16	1	2.146	[chlo: 8, cyto: 6]	(Unknown)	(Unknown)
A0A0P0V312	Histone H2A	Os01g0502700	27.4014	11.2241	40.07	3	2.066	nucleosome; nucleus.	DNA binding;protein heterodimerization activity. (Binding)	nucleosome assembly. (Gene replication and transcription)
Q5QM60	Non-specific lipid-transfer protein	Os01g0822900	12.0842	8.92432	19.01	3.33	2.024	membrane.[extr: 12, chlo: 1, vacu: 1]	lipid binding. (Binding)	transport;lipid transport. (Lipid metabolism)
A0A0P0WNU8	Os05g0489200 protein	Os05g0489200	24.6016	8.33838	7.01	1	1.992	membrane; integral component of membrane.[E.R.: 7, chlo: 2, mito: 2, plas: 2, extr: 1]	lipid binding. (Binding)	lipid transport. (Lipid metabolism)
P55142	Glutaredoxin-C6	GRXC6	11.7671	6.03662	94.99	4	1.942	cytoplasm；[chlo: 13, mito: 1]	electron transfer activity;protein disulfide oxidoreductase activity. （Catalysis）	cell redox homeostasis; oxidation-reduction process. (Defense and stress)
Q2QYK8	Non-specific lipid-transfer protein	Os12g0115500	11.5059	9.0708	9.43	1	1.923	[extr: 13, vacu: 1]	lipid binding. (Binding)	transport; lipid transport. (Lipid metabolism)
Q7XV86	Calnexin	Os04g0402100	60.6917	4.83057	29.4	3.33	1.898	endoplasmic reticulum; membrane; integral component of membrane.	calcium ion binding; unfolded protein binding. (Binding)	protein folding. (Protein metabolism)
P0DKK3	Proteasome subunit alpha type-4-1	PAC1A	27.0266	6.91748	12.75	2.33	1.894	proteasome complex; nucleus; cytoplasm; proteasome core complex; alpha-subunit complex.	endopeptidase activity; threonine-type endopeptidase activity; peptidase activity; hydrolase activity. （Catalysis）	proteolysis;ubiquitin-dependent protein catabolic process; proteolysis involved in cellular protein catabolic process. (Protein metabolism)
Q94DK4	Os01g0358100 protein	Os01g0358100	11.8369	5.0083	8.89	1	1.869	intracellular; plasmodesma.[chlo: 8, extr: 5, mito: 1]	signal transducer activity. (Signaling)	calcium-mediated signaling. (Metabolic regulation)
Q337J6	FF domain containing protein, expressed	Os10g0485000	116.565	8.26514	2.21	1	1.862	[nucl: 13, golg: 1]	(Unknown)	(Unknown)
A0A0P0XCZ2	Os08g0197700 protein (Heat shock 70 kDa protein BIP5)	BIP5	83.1866	5.49072	145.28	5.5	1.852	endoplasmic reticulum.	nucleotide binding;protein binding; ATP binding. (Binding)	protein folding during endoplasmic reticulum (ER) stress response. (Defense and stress)
Q84UR8	Cold shock domain protein 2	P0582D05.112	18.6823	6.75635	124.72	5	1.828	[nucl: 13, cyto: 1]	nucleic acid binding; DNA binding;zinc ion binding. (Binding)	regulation of transcription, DNA-templated. (Metabolic regulation)
Q6Z6H0	4-hydroxy-4-methyl-2-oxoglutarate aldolase	Os02g0761900	18.0383	5.88428	8.26	1.5	1.818	[cyto: 11, chlo: 1, nucl: 1, extr: 1]	methyltransferase activity; ribonuclease inhibitor activit;, oxaloacetate decarboxylase activit;, transferase activity; lyase activity; metal ion binding; 4-hydroxy-4-methyl-2-oxoglutarate aldolase activity. （Catalysis）	methylation;negative regulation of catalytic activity;regulation of RNA metabolic process. (Secondary metabolism)
Q7XKF3	Protochlorophyllide reductase A, chloroplastic	PORA	41.1575	9.5835	9.04	2	1.812	chloroplast; plastid.	oxidoreductase activity;protochlorophyllide reductase activity. （Catalysis）	photosynthesis; chlorophyll biosynthetic process;oxidation-reduction process. (Photosynthesis)
B7E707	Os09g0509200 protein (Pyruvate dehydrogenase E1 component subunit beta)	Os09g0509200	38.4866	5.17334	62.63	4.67	1.77	mitochondrion;mitochondrial matrix.	catalytic activity; pyruvate dehydrogenase (acetyl-transferring) activit;, oxidoreductase activity. （Catalysis）	acetyl-CoA biosynthetic process from pyruvate;glycolytic process; metabolic process; oxidation-reduction process. (Carbohydrate metabolism)
A0A0P0VS15	Nascent polypeptide-associated complex subunit beta	Os03g0109600	16.3393	4.57666	21.22	2	1.77	[cyto: 6, nucl: 4, chlo: 2, mito: 2]	nucleic acid binding; DNA binding;unfolded protein binding. (Binding)	regulation of transcription; DNA-templated; transcription, DNA-templated. (Metabolic regulation)
Q0D4W1	Os07g0600700 protein	Os07g0600700	19.1789	5.23682	7.46	1	1.764	anchored component of plasma membrane.	hydrolase activit;, hydrolyzing O-glycosyl compounds; polysaccharide binding. （Catalysis）	metabolic process. (Carbohydrate metabolism)
P55857	Small ubiquitin-related modifier 1	SUMO1	10.9213	5.09717	21.94	1.33	1.761	nucleus; cytoplasm.	protein tag. (Binding)	protein sumoylation. (Metabolic regulation)
P40978	40S ribosomal protein S19	RPS19A	16.3766	10.0376	21.37	4.33	1.745	intracellular; ribosome;cytosolic small ribosomal subunit; intracellular ribonucleoprotein complex.	structural constituent of ribosome. (Structure)	ribosomal small subunit assembly;translation. (Protein metabolism)
A0A0P0WQ01	Os05g0524900 protein	Os05g0524900	23.3809	5.38916	2.17	1	1.742	[chlo: 7, mito: 6, cyto: 1]	(Unknown)	(Unknown)
P14656	Glutamine synthetase cytosolic isozyme 1-1	GLN1-1	39.1764	5.73193	172.08	8.67	1.689	cytoplasm.	nucleotide binding;catalytic activity;glutamate-ammonia ligase activity;ATP binding; ligase activity. （Catalysis）	glutamine biosynthetic process; nitrogen compound metabolic process. (Protein metabolism)
P52428	Proteasome subunit alpha type-1	PAF1	29.6117	5.5415	59.2	4.67	1.681	proteasome complex; nucleus; cytoplasm; proteasome core complex; alpha-subunit complex.	endopeptidase activity; threonine-type endopeptidase activity; threonine-type endopeptidase activity; peptidase activity. （Catalysis）	proteolysis; ubiquitin-dependent protein catabolic process; proteolysis involved in cellular protein catabolic process. (Protein metabolism)
A0A0P0WK98	Ribosomal protein L15	Os05g0274900	24.2583	11.5317	17.22	3.67	1.672	intracellular; ribosome; intracellular ribonucleoprotein complex.	structural constituent of ribosome. (Structure)	translation. (Protein metabolism)
Q7XLP7	OSJNBa0044M19.9 protein	Os04g0386600	41.2935	5.84619	51.54	3.33	1.664	[chlo: 5, mito: 3, E.R.: 2, cyto: 1, plas: 1, extr: 1, vacu: 1]	catalytic activity. （Catalysis）	cofactor catabolic process. (Cofactor catabolism)
Q0J8M2	Ferredoxin-1, chloroplastic	ADI1	14.9414	4.56396	28.33	2.33	1.659	chloroplast; plastid.	electron transfer activity; metal ion binding; iron-sulfur cluster binding;2 iron, 2 sulfur cluster binding. (Transport)	electron transport chain;oxidation-reduction process. (Photosynthesis)
Q6K853	40S ribosomal protein S30	Os02g0804100	6.92689	12.0298	6.81	1	1.645	intracellular; ribosome; intracellular ribonucleoprotein complex.	structural constituent of ribosome. (Structure)	translation. (Protein metabolism)
Q0E2I8	Os02g0235600 protein	Os02g0235600	20.8229	9.92041	3.69	2	1.639	intracellular; ribosome; cytosolic large ribosomal subunit; intracellular ribonucleoprotein complex.	RNA binding;structural constituent of ribosome. (Structure)	ribosomal large subunit assembly; translation. (Protein metabolism)
Q7XQK2	HMG protein	Os04g0564600	13.9939	8.20654	4.39	1.5	1.623	nucleus.	DNA binding. (Binding)	regulation of transcription. (Metabolic regulation)
P12085	ATP synthase subunit beta, chloroplastic	atpB	53.9211	5.50342	72.1	8.67	1.623	chloroplast;chloroplast thylakoid membrane;plastid; thylakoid; membrane; proton-transporting ATP synthase complex, catalytic core F(1).	nucleotide binding; ATP binding; hydrolase activity;proton-transporting ATP synthase activity; rotational mechanism. (Catalysis)	ATP biosynthetic process; transport; ion transport; ATP synthesis coupled proton transpor; proton transport;ATP metabolic process;ATP hydrolysis coupled cation transmembrane transport. (Photosynthesis)
Q84SD6	NADH dehydrogenase [ubiquinone] iron-sulfur protein 6, mitochondrial	P0577B11.122	12.5185	9.0708	5.62	1	1.613	mitochondrion; mitochondrial inner membrane; mitochondrial respiratory chain complex I;membrane; respiratory chain.	electron carrier activity；NADH dehydrogenase (ubiquinone) activity. (Catalysis)	mitochondrial electron transport, NADH to ubiquinone; oxidation-reduction process. (Oxidative phosphorylation)
Q6H759	Copper chaperone homolog CCH	P0476H10.30-1	13.0855	4.60205	4.27	1	1.6	cytoplasm.	metal ion binding; transition metal ion binding. (Binding)	metal ion transport;cellular transition metal ion homeostasis. (Substance trafficking)
Q0JBH9	Elicitor-responsive protein 3	ERG3	15.8586	4.34814	15.65	1	1.6	cytoplasm.	defense signaling. (Signaling)	defense response. (Defense and stress)
Q7XIK5	Os04g0613600 protein	OJ1773_H01.103	17.8246	10.5796	32.73	5.33	1.585	intracellular; ribosome; cytosolic small ribosomal subunit;intracellular ribonucleoprotein complex.	structural constituent of ribosome. (Structure)	translation. (Protein metabolism)
Q9SLX0	Importin subunit alpha-1b	Os05g0155601	58.5299	5.31299	17.53	4	1.58	nucleus; nuclear pore;nucleoplasm;cytoplasm;perinuclear region of cytoplasm.	nuclear localization sequence binding; nuclear localization sequence binding. (Binding)	protein import into nucleus; NLS-bearing protein import into nucleus;protein transport. (Substance trafficking)
A0A0P0VQV1	Os02g0802500 protein	Os02g0802500	58.7234	5.37646	29.66	3.67	1.57	membrane; integral component of membrane. [vacu: 11, golg: 2, cyto: 1]	inorganic diphosphatase activity; hydrogen-translocating pyrophosphatase activity. (Catalysis)	proton transport; transmembrane transport. (Pyrophosphate hydrolysis)
Q0DYB1	Soluble inorganic pyrophosphatase	IPP	24.1443	5.85889	6.32	1.5	1.534	cytoplasm.	magnesium ion binding; inorganic diphosphatase activity; hydrolase activity;metal ion binding. (Catalysis)	phosphate-containing compound metabolic process. (Pyrophosphate hydrolysis)
Q7XUC9	Histone H4	OSJNBb0064P21.1	11.4024	11.4731	104.02	7.33	0.65	nucleosome;nuclear nucleosome; nucleus; nucleolu;,vacuole; vacuolar membrane; cytosol; plasma membrane;plasmodesma; chloroplast; thylakoid.	DNA binding; histone binding; protein heterodimerization activity. (Binding)	nucleosome assembly;response to water deprivation. (Gene replication and transcription)
Q6L5I5	Mitochondrial outer membrane protein porin 2	VDAC2	29.5843	8.646	34.1	3.33	0.615	mitochondrion. mitochondrial outer membrane;membrane; integral component of membrane; pore complex.	porin activity. (Transport)	transport; ion transport;transmembrane transport. (Mitochondrial permeability transition)
Q9FVZ7	Membrane steroid binding protein 1, putative, expressed	MSBP1	24.6193	4.58936	79.59	4.33	0.61	plasma membrane;endomembrane system; membrane; integral component of membrane.[chlo: 8, plas: 1.5, E.R._plas: 1.5, cyto: 1, mito: 1, extr: 1, vacu: 1]	steroid binding; lipid binding; heme binding. (Binding)	May act as a coreceptor with SERL2 and enhance its endocytosis. (Substance trafficking)
Q10S34	Aconitate hydratase	LOC_Os03g04410	106.235	6.90283	53.86	11.33	0.606	mitochondrion;mitochondrial matrix.[chlo: 12, mito: 1.5, cyto_mito: 1.5]	aconitate hydratase activity; lyase activity; iron-sulfur cluster binding;4 iron, 4 sulfur cluster binding. (Catalysis）	metabolic process. (Carbohydrate metabolism)
Q84VG0	Probable calcium-binding protein CML7	CML7	16.6725	5.05908	52.9	5	0.605	[cyto: 6.5, cyto_E.R.: 4, chlo: 3, plas: 2, nucl: 1, extr: 1]	calcium ion binding; metal ion binding. (Binding)	mediates the control of a large number of enzymes; ion channels and other proteins by Ca2+. (Metabolic regulation)
Q10NA9	70 kDa heat shock protein	LOC_Os03g16860	71.0559	5.21143	471.96	23.33	0.599	cell wall; mitochondrion;vacuolar membrane; Golgi apparatus; cytosol; plasma membrane; apoplast.	nucleotide binding;ATP binding; ubiquitin protein ligase binding. (Binding)	response to temperature stimulus; response to heat; response to virus;response to bacterium; response to high light intensit;,protein ubiquitination; response to hydrogen peroxide; response to cadmium ion. (Defense and stress)
Q652A8	UDP-glucose 4-epimerase 3	UGE-3	40.3604	7.12256	31.69	5.33	0.598	[cyto: 11, cysk: 2, pero: 1]	UDP-glucose 4-epimerase activity; isomerase activity. （Catalysis）	carbohydrate metabolic process;galactose metabolic process. (Carbohydrate metabolism)
Q0DKY4	S-adenosylmethionine synthase 1	SAM1	43.1929	6.13818	88.74	7.67	0.595	cytoplasm;cytosol.	nucleotide binding; methionine adenosyltransferase activity;methionine adenosyltransferase activity;methionine adenosyltransferase activity; transferase activity;metal ion binding. （Catalysis）	S-adenosylmethionine biosynthetic process; one-carbon metabolic process. (Protein metabolism)
Q6K548	Mitochondrial outer membrane protein porin 1	VDAC1	29.2021	7.66455	47.24	3.33	0.595	mitochondrion; mitochondrial outer membrane;membrane;integral component of membrane;pore complex.	voltage-gated anion channel activity; porin activity. (Transport)	porin activity; ion transport; transmembrane transport;anion transmembrane transport; regulation of anion transmembrane transport. (Mitochondrial permeability transition)
Q0DI31	Cytochrome c	CC-1	12.2632	9.31982	47.24	3.33	0.584	mitochondrion;mitochondrial intermembrane space; respiratory chain.	electron transfer activity; heme binding;metal ion binding. (Transport)	mitochondrial electron transport; ubiquinol to cytochrome c;oxidation-reduction process. (Oxidative phosphorylation)
Q0DWH1	Alcohol dehydrogenase class-3	Os02g0815500	40.7965	7.1665	19.05	2.33	0.583	cytoplasm.	alcohol dehydrogenase (NAD) activity; zinc ion binding; oxidoreductase activity. （Catalysis）	ethanol oxidation; oxidation-reduction process, cytoplasm. (Carbohydrate metabolism)
Q75HJ3	Os03g0804800 protein	LOC_Os03g59020	58.7463	5.42725	12.64	2.67	0.578	cytoplasm; cytoso;, chaperonin-containing T-complex;plasmodesma; membrane.	nucleotide binding;ATP binding;protein binding involved in protein folding; unfolded protein binding. (Binding)	protein folding; protein folding;positive regulation of transport; chaperone-mediated protein folding. (Protein metabolism)
P52712	Serine carboxypeptidase-like	CBP31	47.7592	5.2876	7.96	2.67	0.575	vacuole; peroxisome;endoplasmic reticulum membrane.	carboxypeptidase activity; serine-type carboxypeptidase activity; peptidase activity; hydrolase activity. （Catalysis）	proteolysis; proteolysis involved in cellular protein catabolic process. (Protein metabolism)
A0A0P0Y248	Serine hydroxymethyltransferase	Os11g0455800	51.4131	7.50342	62.43	6.33	0.564	[chlo: 6, cyto: 4, nucl: 2, cysk: 1, E.R._vacu: 1]	catalytic activity;glycine hydroxymethyltransferase activity;transferase activity;pyridoxal phosphate binding. （Catalysis）	glycine biosynthetic process;one-carbon metabolic process; tetrahydrofolate interconversion. (Protein metabolism)
B7F5R6	Os05g0280200 protein	Os05g0280200	11.3017	9.33447	10.19	1	0.562	cell membrane; Lipid-anchor; cytoplasmic side.	GTPase activity; GTP binding. （Catalysis）	signal transduction. (Metabolic regulation)
Q7Y1V2	Eukaryotic translation initiation factor 1A	eif-1a-OF2	16.3291	5.35107	2.01	1	0.556	ribosome. [ nucl: 6, cyto: 4, mito: 2, chlo: 1, plas: 1]	RNA binding; translation initiation factor activity. (Regulation)	translation; translational initiation. (Metabolic regulation)
A0A0P0V5F0	Os01g0624000 protein	Os01g0624000	44.8764	7.07861	6.62	1.5	0.555	[chlo: 4, E.R.: 4, plas: 3, cyto: 1, mito: 1, vacu: 1]	ceramidase activity. （Catalysis）	cellular response to oxidative stress;cellular sphingolipid homeostasis;sphingolipid metabolic process. (Defense and stress)
Q10DV7	Actin-1	ACT1	41.7859	5.49072	524.03	17.33	0.549	cytoplasm; cytoskeleton.	component of cell cytoskeleton；nucleotide binding;ATP binding. (Structure)	cell motility； cytoplasmic streaming； cell shape determination； cell division； organelle movement and extension growth. (Cytoskeleton organization)
A0A0P0XNJ3	Os09g0481000 protein	Os09g0481000	18.8364	5.5542	2.47	1	0.542	[chlo: 6, cyto: 5, mito: 3]	maintaining the normal metabolism or development in plants. (Regulation)	pollen development. (Growth and development)
Q6K5H9	Os02g0600100 protein	Os02g0600100	44.1218	5.79541	6.57	2	0.542	proteasome complex.	enzyme regulator activity. (Regulation)	proteasome-mediated ubiquitin-dependent protein catabolic process; regulation of catalytic activity. (Protein metabolism)
P18566	Ribulose bisphosphate carboxylase small chain A, chloroplastic	RBCS-A	19.618	8.85107	14.19	3.33	0.535	chloroplast; plastid.	monooxygenase activity; lyase activity; ribulose-bisphosphate carboxylase activity. （Catalysis）	photorespiration; carbon fixation; photosynthesis;reductive pentose-phosphate cycle; oxidation-reduction process. (Photosynthesis)
Q7XMP6	D-3-phosphoglycerate dehydrogenase	Os04g0650800	63.9251	7.31299	20.86	2	0.534	chloroplast stroma；mitochondrion.	phosphoglycerate dehydrogenase activity;oxidoreductase activity, acting on the CH-OH group of donors, NAD or NADP as acceptor; NAD binding. （Catalysis）	L-serine biosynthetic process;metabolic process;cellular amino acid biosynthetic process;oxidation-reduction process. (Protein metabolism)
Q8S5V0	Fasciclin-like arabinogalactan protein 8, putative, expressed	Os03g0128000	41.9337	6.0874	21.15	1.67	0.534	[plas: 9, golg: 2, chlo: 1, vacu: 1, E.R.: 1]	(Unknown)	(Unknown)
Q6ZDY8	Succinate dehydrogenase [ubiquinone] flavoprotein subunit, mitochondrial	SDH1	68.8101	7.07861	14.08	2.67	0.533	succinate dehydrogenase complex;mitochondrion; mitochondrial inner membrane;mitochondrial respiratory chain complex II; succinate dehydrogenase complex (ubiquinone), membrane; respiratory chain complex II.	succinate dehydrogenase activity; flavin adenine dinucleotide bindingsuccinate dehydrogenase (ubiquinone) activity; electron transfer activity; oxidoreductase activity, acting on the CH-CH group of donors. （Catalysis）	tricarboxylic acid cycle;mitochondrial electron transport; succinate to ubiquinone; anaerobic respiration;electron transport chain; oxidation-reduction process. (Carbohydrate metabolism)
P45960	Tubulin beta-4 chain	TUBB4	50.2568	4.85596	625.3	18.33	0.527	cytoplasm;cytoskeleton; microtubule.	nucleotide binding;GTPase activity; structural constituent of cytoskeleton;GTP binding. (Structure)	cytoskeleton organization;microtubule-based proces. (Cytoskeleton organization)
Q7F2X8	Os01g0916600 protein	Os01g0916600	15.5373	8.44092	21.48	2.33	0.518	mitochondrion.[chlo: 5, nucl: 3, cyto: 3, mito: 3]	nucleic acid binding; RNA binding. (Binding)	mitochondrial mRNA modification;mRNA processing;response to cold. (Defense and stress)
Q69UI8	Os08g0116500 protein	Os08g0116500	11.0756	4.51318	45.91	1.33	0.516	intracellular; ribosome;cytosolic large ribosomal subunit; intracellular ribonucleoprotein complex.	structural constituent of ribosome;protein kinase activator activity. (Structure)	cytoplasmic translation;translational elongation; activation of protein kinase activity; positive regulation of protein kinase activity. (Metabolic regulation)
Q0DRV6	Superoxide dismutase [Cu-Zn] 1	SODCC1	15.2416	6.17627	82.83	4.67	0.515	extracellular space; cytoplasm.	superoxide dismutase activity;copper ion binding; zinc ion binding;antioxidant activity; oxidoreductase activity; metal ion binding. （Catalysis）	superoxide metabolic process; removal of superoxide radicals;oxidation-reduction process;cellular oxidant detoxification. (Defense and stress)
B9FSC8	Putative 12-oxophytodienoate reductase 11	OPR11	40.6175	6.7417	2.26	1	0.507	intracellular. [chlo: 8, cyto: 3, mito: 3]	catalytic activity;FMN binding; oxidoreductase activity. （Catalysis）	lipid metabolic process; fatty acid metabolic process; fatty acid biosynthetic process;oxylipin biosynthetic process;oxidation-reduction process. (Secondary metabolism)
Q8RUI4	NAC transcription factor (Putative nascent polypeptide associated complex alpha chain)	Os01g0938900	22.0789	4.55127	67.55	4	0.49	neucleus; nascent polypeptide-associated complex.预测：[nucl: 8, mito: 2, chlo: 1, cyto: 1, plas: 1, golg: 1]	nascent polypeptide binding. (Binding)	targeting of ribosome-nascent polypeptide complexes. (Substance trafficking)
A0A0P0XFK3	Os08g0413000 protein	Os08g0413000	99.3583	5.89697	23.36	2	0.489	Cell membrane; Peripheral membrane protein.[mito: 10.5, chlo_mito: 7.5, chlo: 3.5]	ATP binding; hydrolase activity. （Catalysis）	Glycine max (Soybean) (Glycine hispida)的cell cycle. (Growth and development)
A3C0C6	Peptidyl-prolyl cis-trans isomerase	Os09g0501850	16.2804	5.37646	2.56	1	0.488	cytoplasm.	peptidyl-prolyl cis-trans isomerase activity; FK506 binding; isomerase activity. （Catalysis）	protein peptidyl-prolyl isomerization;chaperone-mediated protein folding. (Protein metabolism)
Q40665	Tubulin beta-3 chain	TUBB3	50.0888	4.83057	583.1	19	0.486	cytoplasm;cytoskeleton; microtubule.	nucleotide binding; GTPase activity;structural constituent of cytoskeleton; GTP binding. (Structure)	cytoskeleton organization; microtubule-based process. (Cytoskeleton organization)
P35681	Translationally-controlled tumor protein homolog	TCTP	18.9345	4.67822	63.45	3.67	0.479	cytoplasm.	calcium ion binding;microtubule binding. (Binding)	cell differentiation. (Growth and development)
A0A0P0VUA6	Os03g0200500 protein	Os03g0200500	28.9804	9.74463	81.66	6	0.472	intracellular; cytoplasm; ribosome; intracellular ribonucleoprotein complex.	structural constituent of ribosome. (Structure)	translation. (Protein metabolism)
Q69WS1	Os07g0194000 protein	spb1	24.7619	8.88037	1.84	1	0.464	membrane;integral component of membrane; integral component of membrane;SNARE complex.[extr: 4, vacu: 4, chlo: 2, golg: 2, cyto: 1, E.R.: 1]	SNARE binding; SNAP receptor activity. (Binding)	transport;exocytosis; vesicle fusion; vesicle-mediated transport. (Substance trafficking)
Q08479	Adenylate kinase 3	ADK-A	26.3889	8.27979	29.64	2.67	0.458	cytoplasm.	nucleotide binding;adenylate kinase activity; ATP binding; kinase activity; transferase activity; phosphotransferase activity, phosphate group as acceptor;nucleobase-containing compound kinase activit. （Catalysis）	nucleobase-containing compound metabolic process;purine nucleotide metabolic process;phosphorylation; nucleotide phosphorylation; nucleotide phosphorylation. (Cellular energy homeostasis)
A0A0P0XR31	Peroxidase	Os10g0109300	35.4754	4.95752	8.75	1.33	0.441	extracellular region.[extr: 8, chlo: 3, cyto: 2, vacu: 1]	peroxidase activity;oxidoreductase activity; heme binding;metal ion binding. （Catalysis）	response to oxidative stress; hydrogen peroxide catabolic process; oxidation-reduction process; cellular oxidant detoxification. (Defense and stress)
A0A0P0VZ12	Carboxypeptidase	Os03g0386700	55.358	5.09717	3.17	1	0.41	endoplasmic reticulum membrane；Peroxisome；Vacuole.	carboxypeptidase activity; serine-type carboxypeptidase activity; peptidase activity;hydrolase activity. （Catalysis）	proteolysis. (Protein metabolism)
Q43594	Tubulin beta-1 chain	TUBB1	50.2528	4.83057	593.59	18.33	0.396	cytoplasm; cytoskeleton; microtubule.	nucleotide binding; GTPase activity;structural constituent of cytoskeleton; GTP binding. (Structure)	cytoskeleton organization; microtubule-based process. (Cytoskeleton organization)
Q8LR62	Os01g0933900 protein	Os01g0933900	24.0676	6.72705	9.47	1.33	0.38	cytoplasm.	glutathione transferase activity; transferase activity. （Catalysis）	glutathione metabolic process. (Defense and stress)
Q53RJ5	DnaK protein (Heat shock 70 kDa protein BIP2)	BIP2	73.3287	5.52881	13.29	1.67	0.336	endoplasmic reticulum； mediator complex.	nucleotide binding；ATP binding. (Binding)	endoplasmic reticulum (ER) stress response; pollen tube growth. (Defense and stress)
Q10CU4	Glycosyl hydrolase family 3 N terminal domain containing protein, expressed	Os03g0749500	67.5783	7.32764	16.2	3	0.282	plasma membrane.	hydrolase activity, hydrolyzing O-glycosyl compounds； beta-glucosidase activity； hydrolase activity. （Catalysis）	carbohydrate metabolic process；glucan catabolic process. (Carbohydrate metabolism)
a,b,c, Average values.
d, Relative protein levels under high temperature (HT)/under low temperature (LT).
e, The subcellular location annotations in the squaare brackets were predicted using subcellular location prediction software PSORT (http://www.psort.org/). (see Materials and methods)
f, g, The terms in the round brackets are classifications of the Molecular function and Biological process, respectively. (see Results)
